# Supplementary material for: Comprehensive Analysis of Clinical Significance, Immune Infiltration and Biological Role of m6A Regulators in Early-Stage Lung Adenocarcinoma
Source: Front Immunol. 2021 Sep 28;12:698236. doi: 10.3389/fimmu.2021.698236 (PMC8505809; doi:10.3389/fimmu.2021.698236)
Supplement: Supplementary file 11 [file Table_1.xlsx]

## Sheet: Sheet1
Table S1. The classification of 23 m6A regulators.
m6A Regulator	Type
CBLL1	Writers
VIRMA	Writers
METTL14	Writers
METTL3	Writers
RBM15	Writers
WTAP	Writers
ZC3H13	Writers
RBM15B	Writers
ALKBH5	Erasers
FTO	Erasers
ELAVL1	Readers
LRPPRC	Readers
FMR1	Readers
HNRNPA2B1	Readers
HNRNPC	Readers
YTHDC1	Readers
YTHDC2	Readers
YTHDF1	Readers
YTHDF2	Readers
YTHDF3	Readers
IGF2BP1	Readers
IGF2BP2	Readers
IGF2BP3	Readers
