# Supplementary material for: Comprehensive Analysis of Clinical Significance, Immune Infiltration and Biological Role of m6A Regulators in Early-Stage Lung Adenocarcinoma
Source: Front Immunol. 2021 Sep 28;12:698236. doi: 10.3389/fimmu.2021.698236 (PMC8505809; doi:10.3389/fimmu.2021.698236)
Supplement: Supplementary file 12 [file Table_2.xlsx]

## Sheet: Sheet1
Table S2. Basic information of early-stage LUAD samples in this study.
Dataset	PMID	Sample	Age	Gender	Platform	Tumor Stage	Survival Outcome
TCGA-LUAD	NA	374	<65: 165; ≥65: 209	male:175; female:199	Illumina HiSeq	I:260; II:114	overall survival
GSE29013	21742808	22	<65: 9; ≥65: 13	male:13; female:9	Affymetrix Human Genome U133 Plus 2.0 Array	IA: 2; IB:14; IIA:1; IIB: 5	overall survival
GSE30219	23698379	81	<65: 53; ≥65: 28	male:64; female:17	Affymetrix Human Genome U133 Plus 2.0 Array	IA: 68; IB:5; IIA:5; IIB: 3	overall survival
GSE31210	23028479	226	<65: 164; ≥65: 62	male:105; female:121	Affymetrix Human Genome U133 Plus 2.0 Array	IA: 114; IB:54; II:58	overall survival
GSE37745	23032747	89	<65: 46; ≥65: 43	male:39; female:50	Affymetrix Human Genome U133 Plus 2.0 Array	IA: 28; IB:42; IIA:5; IIB: 14	overall survival
GSE50081	24305008	127	<65: 39; ≥65: 88	male:65; female:62	Affymetrix Human Genome U133 Plus 2.0 Array	IA: 36; IB:56; IIA:7; IIB: 28	overall survival
GSE72094	26477306	311	<65: 83; ≥65: 228	male:141; female:170	Affymetrix 2.0 microarray	I:5; IA: 144; IB:97; IIA:18; IIB: 47	overall survival
