# Supplementary material for: Comprehensive Analysis of Clinical Significance, Immune Infiltration and Biological Role of m6A Regulators in Early-Stage Lung Adenocarcinoma
Source: Front Immunol. 2021 Sep 28;12:698236. doi: 10.3389/fimmu.2021.698236 (PMC8505809; doi:10.3389/fimmu.2021.698236)
Supplement: Supplementary file 13 [file Table_3.xlsx]

## Sheet: cor_expr_methly
Table S3. Correlation of m6A regulators and DNA methylation in the TCGA cohort.
symbol	correlation	pvalue
CBLL1	-0.0945865	0.0948174
VIRMA	-0.133513	0.0181752
METTL14	-0.109426	0.0531474
METTL3	-0.262964	2.60516e-06
RBM15	-0.137676	0.0148421
RBM15B	-0.224345	6.48732e-05
WTAP	-0.109497	0.0529929
ZC3H13	-0.185547	0.000990571
ELAVL1	0.0119722	0.832819
HNRNPA2B1	-0.226517	5.48778e-05
HNRNPC	0.0222335	0.69503
IGF2BP1	-0.346844	2.81476e-10
IGF2BP2	-0.460938	0
IGF2BP3	-0.646329	0
LRPPRC	-0.146606	0.00944549
YTHDC1	-0.171101	0.00241538
YTHDC2	-0.0625304	0.269895
YTHDF1	-0.225678	5.85536e-05
YTHDF2	-0.352726	1.77955e-10
YTHDF3	-0.0984377	0.0820736
ALKBH5	-0.086006	0.128882
FTO	-0.269847	1.3906e-06
