# Supplementary material for: Comprehensive Analysis of Clinical Significance, Immune Infiltration and Biological Role of m6A Regulators in Early-Stage Lung Adenocarcinoma
Source: Front Immunol. 2021 Sep 28;12:698236. doi: 10.3389/fimmu.2021.698236 (PMC8505809; doi:10.3389/fimmu.2021.698236)
Supplement: Supplementary file 15 [file Table_5.xlsx]

## Sheet: Sheet1
Table S5. Information of m6A clusters, m6A cluster-Rs and m6A-risk groups in the meta-GEO cohort.
Sample_ID	GSE_group	Cluster	risk_group	Cluster_R
GSM718770	GSE29013	m6A_C2	high	m6A_R_C1
GSM718772	GSE29013	m6A_C2	high	m6A_R_C3
GSM718773	GSE29013	m6A_C2	low	m6A_R_C1
GSM718774	GSE29013	m6A_C1	high	m6A_R_C1
GSM718775	GSE29013	m6A_C3	low	m6A_R_C1
GSM718780	GSE29013	m6A_C2	high	m6A_R_C1
GSM718781	GSE29013	m6A_C3	high	m6A_R_C2
GSM718783	GSE29013	m6A_C2	low	m6A_R_C1
GSM718784	GSE29013	m6A_C1	low	m6A_R_C3
GSM718785	GSE29013	m6A_C2	high	m6A_R_C1
GSM718788	GSE29013	m6A_C1	high	m6A_R_C3
GSM718789	GSE29013	m6A_C3	low	m6A_R_C1
GSM718793	GSE29013	m6A_C3	high	m6A_R_C3
GSM718801	GSE29013	m6A_C2	high	m6A_R_C1
GSM718804	GSE29013	m6A_C2	high	m6A_R_C3
GSM718805	GSE29013	m6A_C3	low	m6A_R_C2
GSM718808	GSE29013	m6A_C3	low	m6A_R_C2
GSM718809	GSE29013	m6A_C2	low	m6A_R_C1
GSM718812	GSE29013	m6A_C3	low	m6A_R_C3
GSM718817	GSE29013	m6A_C3	high	m6A_R_C3
GSM718822	GSE29013	m6A_C3	high	m6A_R_C3
GSM718823	GSE29013	m6A_C3	high	m6A_R_C3
GSM748053	GSE30219	m6A_C2	low	m6A_R_C2
GSM748054	GSE30219	m6A_C3	high	m6A_R_C3
GSM748055	GSE30219	m6A_C1	high	m6A_R_C2
GSM748057	GSE30219	m6A_C3	low	m6A_R_C2
GSM748058	GSE30219	m6A_C2	low	m6A_R_C2
GSM748064	GSE30219	m6A_C3	low	m6A_R_C2
GSM748068	GSE30219	m6A_C1	high	m6A_R_C3
GSM748071	GSE30219	m6A_C2	low	m6A_R_C1
GSM748075	GSE30219	m6A_C3	high	m6A_R_C3
GSM748077	GSE30219	m6A_C2	high	m6A_R_C3
GSM748078	GSE30219	m6A_C2	low	m6A_R_C2
GSM748079	GSE30219	m6A_C3	high	m6A_R_C2
GSM748080	GSE30219	m6A_C3	low	m6A_R_C3
GSM748081	GSE30219	m6A_C3	high	m6A_R_C3
GSM748083	GSE30219	m6A_C3	high	m6A_R_C2
GSM748085	GSE30219	m6A_C2	low	m6A_R_C1
GSM748086	GSE30219	m6A_C2	low	m6A_R_C2
GSM748087	GSE30219	m6A_C2	low	m6A_R_C2
GSM748089	GSE30219	m6A_C2	high	m6A_R_C3
GSM748090	GSE30219	m6A_C3	low	m6A_R_C1
GSM748091	GSE30219	m6A_C1	high	m6A_R_C3
GSM748092	GSE30219	m6A_C1	low	m6A_R_C3
GSM748094	GSE30219	m6A_C2	low	m6A_R_C1
GSM748100	GSE30219	m6A_C1	low	m6A_R_C1
GSM748101	GSE30219	m6A_C2	high	m6A_R_C1
GSM748102	GSE30219	m6A_C1	high	m6A_R_C3
GSM748103	GSE30219	m6A_C2	low	m6A_R_C2
GSM748104	GSE30219	m6A_C3	low	m6A_R_C2
GSM748108	GSE30219	m6A_C2	high	m6A_R_C1
GSM748111	GSE30219	m6A_C1	high	m6A_R_C3
GSM748113	GSE30219	m6A_C3	low	m6A_R_C3
GSM748116	GSE30219	m6A_C3	high	m6A_R_C3
GSM748121	GSE30219	m6A_C3	low	m6A_R_C2
GSM748122	GSE30219	m6A_C2	low	m6A_R_C1
GSM748123	GSE30219	m6A_C2	high	m6A_R_C3
GSM748124	GSE30219	m6A_C3	low	m6A_R_C1
GSM748125	GSE30219	m6A_C1	high	m6A_R_C2
GSM748126	GSE30219	m6A_C2	low	m6A_R_C1
GSM748127	GSE30219	m6A_C3	high	m6A_R_C3
GSM748128	GSE30219	m6A_C3	high	m6A_R_C3
GSM748130	GSE30219	m6A_C2	low	m6A_R_C1
GSM748131	GSE30219	m6A_C2	low	m6A_R_C2
GSM748135	GSE30219	m6A_C2	low	m6A_R_C2
GSM748137	GSE30219	m6A_C2	low	m6A_R_C1
GSM748138	GSE30219	m6A_C2	high	m6A_R_C3
GSM748139	GSE30219	m6A_C3	low	m6A_R_C3
GSM748140	GSE30219	m6A_C3	high	m6A_R_C3
GSM748142	GSE30219	m6A_C1	low	m6A_R_C2
GSM748143	GSE30219	m6A_C3	high	m6A_R_C3
GSM748146	GSE30219	m6A_C2	high	m6A_R_C3
GSM748147	GSE30219	m6A_C3	low	m6A_R_C2
GSM748150	GSE30219	m6A_C2	low	m6A_R_C2
GSM748152	GSE30219	m6A_C3	low	m6A_R_C1
GSM748157	GSE30219	m6A_C2	low	m6A_R_C2
GSM748161	GSE30219	m6A_C3	high	m6A_R_C3
GSM748162	GSE30219	m6A_C2	high	m6A_R_C2
GSM748164	GSE30219	m6A_C2	low	m6A_R_C2
GSM748166	GSE30219	m6A_C3	low	m6A_R_C1
GSM748167	GSE30219	m6A_C2	low	m6A_R_C2
GSM748169	GSE30219	m6A_C2	low	m6A_R_C2
GSM748170	GSE30219	m6A_C2	high	m6A_R_C3
GSM748171	GSE30219	m6A_C2	low	m6A_R_C2
GSM748173	GSE30219	m6A_C2	low	m6A_R_C1
GSM748175	GSE30219	m6A_C1	high	m6A_R_C1
GSM748179	GSE30219	m6A_C1	high	m6A_R_C3
GSM748180	GSE30219	m6A_C2	low	m6A_R_C2
GSM748181	GSE30219	m6A_C2	low	m6A_R_C2
GSM748186	GSE30219	m6A_C2	high	m6A_R_C3
GSM748187	GSE30219	m6A_C2	high	m6A_R_C3
GSM748188	GSE30219	m6A_C3	low	m6A_R_C1
GSM748189	GSE30219	m6A_C1	high	m6A_R_C3
GSM748239	GSE30219	m6A_C1	high	m6A_R_C3
GSM748240	GSE30219	m6A_C1	low	m6A_R_C1
GSM748242	GSE30219	m6A_C1	high	m6A_R_C3
GSM748243	GSE30219	m6A_C3	low	m6A_R_C1
GSM748264	GSE30219	m6A_C3	high	m6A_R_C1
GSM748271	GSE30219	m6A_C1	high	m6A_R_C3
GSM748276	GSE30219	m6A_C1	high	m6A_R_C3
GSM748277	GSE30219	m6A_C3	high	m6A_R_C1
GSM748278	GSE30219	m6A_C3	high	m6A_R_C3
GSM748279	GSE30219	m6A_C3	low	m6A_R_C3
GSM773540	GSE31210	m6A_C2	low	m6A_R_C1
GSM773541	GSE31210	m6A_C3	high	m6A_R_C3
GSM773542	GSE31210	m6A_C3	low	m6A_R_C1
GSM773543	GSE31210	m6A_C3	high	m6A_R_C1
GSM773544	GSE31210	m6A_C2	low	m6A_R_C1
GSM773545	GSE31210	m6A_C2	high	m6A_R_C2
GSM773546	GSE31210	m6A_C3	high	m6A_R_C1
GSM773547	GSE31210	m6A_C2	low	m6A_R_C2
GSM773548	GSE31210	m6A_C2	high	m6A_R_C1
GSM773549	GSE31210	m6A_C2	low	m6A_R_C2
GSM773550	GSE31210	m6A_C2	low	m6A_R_C1
GSM773551	GSE31210	m6A_C2	low	m6A_R_C1
GSM773552	GSE31210	m6A_C3	low	m6A_R_C3
GSM773553	GSE31210	m6A_C3	high	m6A_R_C2
GSM773554	GSE31210	m6A_C1	high	m6A_R_C1
GSM773555	GSE31210	m6A_C1	high	m6A_R_C3
GSM773556	GSE31210	m6A_C3	low	m6A_R_C1
GSM773557	GSE31210	m6A_C3	high	m6A_R_C3
GSM773558	GSE31210	m6A_C3	high	m6A_R_C3
GSM773559	GSE31210	m6A_C1	low	m6A_R_C3
GSM773560	GSE31210	m6A_C1	high	m6A_R_C3
GSM773561	GSE31210	m6A_C2	low	m6A_R_C1
GSM773562	GSE31210	m6A_C3	high	m6A_R_C3
GSM773563	GSE31210	m6A_C3	high	m6A_R_C3
GSM773564	GSE31210	m6A_C3	low	m6A_R_C2
GSM773565	GSE31210	m6A_C1	high	m6A_R_C3
GSM773566	GSE31210	m6A_C3	high	m6A_R_C3
GSM773567	GSE31210	m6A_C3	high	m6A_R_C1
GSM773568	GSE31210	m6A_C3	low	m6A_R_C3
GSM773569	GSE31210	m6A_C3	low	m6A_R_C2
GSM773570	GSE31210	m6A_C2	low	m6A_R_C1
GSM773571	GSE31210	m6A_C2	low	m6A_R_C1
GSM773572	GSE31210	m6A_C1	high	m6A_R_C3
GSM773573	GSE31210	m6A_C3	high	m6A_R_C3
GSM773574	GSE31210	m6A_C2	high	m6A_R_C3
GSM773575	GSE31210	m6A_C3	high	m6A_R_C3
GSM773576	GSE31210	m6A_C3	high	m6A_R_C3
GSM773577	GSE31210	m6A_C1	high	m6A_R_C3
GSM773578	GSE31210	m6A_C3	high	m6A_R_C3
GSM773579	GSE31210	m6A_C3	high	m6A_R_C3
GSM773580	GSE31210	m6A_C2	high	m6A_R_C3
GSM773581	GSE31210	m6A_C1	high	m6A_R_C3
GSM773582	GSE31210	m6A_C3	high	m6A_R_C3
GSM773583	GSE31210	m6A_C3	high	m6A_R_C3
GSM773584	GSE31210	m6A_C3	high	m6A_R_C1
GSM773585	GSE31210	m6A_C2	high	m6A_R_C3
GSM773586	GSE31210	m6A_C1	high	m6A_R_C3
GSM773587	GSE31210	m6A_C1	high	m6A_R_C3
GSM773588	GSE31210	m6A_C2	high	m6A_R_C3
GSM773589	GSE31210	m6A_C1	high	m6A_R_C3
GSM773590	GSE31210	m6A_C1	high	m6A_R_C3
GSM773591	GSE31210	m6A_C3	high	m6A_R_C3
GSM773592	GSE31210	m6A_C2	high	m6A_R_C1
GSM773593	GSE31210	m6A_C3	high	m6A_R_C3
GSM773594	GSE31210	m6A_C2	low	m6A_R_C1
GSM773595	GSE31210	m6A_C2	low	m6A_R_C2
GSM773596	GSE31210	m6A_C3	low	m6A_R_C2
GSM773597	GSE31210	m6A_C2	low	m6A_R_C1
GSM773598	GSE31210	m6A_C2	high	m6A_R_C1
GSM773599	GSE31210	m6A_C3	high	m6A_R_C3
GSM773600	GSE31210	m6A_C1	high	m6A_R_C3
GSM773601	GSE31210	m6A_C1	high	m6A_R_C3
GSM773602	GSE31210	m6A_C2	low	m6A_R_C1
GSM773603	GSE31210	m6A_C3	high	m6A_R_C3
GSM773604	GSE31210	m6A_C3	high	m6A_R_C3
GSM773605	GSE31210	m6A_C2	high	m6A_R_C2
GSM773606	GSE31210	m6A_C3	low	m6A_R_C2
GSM773607	GSE31210	m6A_C2	low	m6A_R_C1
GSM773608	GSE31210	m6A_C2	low	m6A_R_C1
GSM773609	GSE31210	m6A_C2	low	m6A_R_C2
GSM773610	GSE31210	m6A_C3	high	m6A_R_C1
GSM773611	GSE31210	m6A_C2	high	m6A_R_C2
GSM773612	GSE31210	m6A_C1	high	m6A_R_C3
GSM773613	GSE31210	m6A_C3	high	m6A_R_C3
GSM773614	GSE31210	m6A_C3	low	m6A_R_C1
GSM773615	GSE31210	m6A_C3	high	m6A_R_C1
GSM773616	GSE31210	m6A_C3	high	m6A_R_C3
GSM773617	GSE31210	m6A_C3	low	m6A_R_C2
GSM773618	GSE31210	m6A_C3	high	m6A_R_C2
GSM773619	GSE31210	m6A_C3	low	m6A_R_C2
GSM773620	GSE31210	m6A_C2	low	m6A_R_C2
GSM773621	GSE31210	m6A_C3	high	m6A_R_C3
GSM773622	GSE31210	m6A_C3	low	m6A_R_C2
GSM773623	GSE31210	m6A_C3	low	m6A_R_C1
GSM773624	GSE31210	m6A_C2	low	m6A_R_C1
GSM773625	GSE31210	m6A_C3	high	m6A_R_C2
GSM773626	GSE31210	m6A_C2	high	m6A_R_C3
GSM773627	GSE31210	m6A_C3	high	m6A_R_C2
GSM773628	GSE31210	m6A_C3	low	m6A_R_C3
GSM773629	GSE31210	m6A_C2	low	m6A_R_C1
GSM773630	GSE31210	m6A_C3	high	m6A_R_C3
GSM773631	GSE31210	m6A_C2	low	m6A_R_C1
GSM773632	GSE31210	m6A_C2	low	m6A_R_C2
GSM773633	GSE31210	m6A_C1	low	m6A_R_C3
GSM773634	GSE31210	m6A_C2	low	m6A_R_C2
GSM773635	GSE31210	m6A_C2	low	m6A_R_C1
GSM773636	GSE31210	m6A_C2	low	m6A_R_C1
GSM773637	GSE31210	m6A_C2	low	m6A_R_C1
GSM773638	GSE31210	m6A_C2	low	m6A_R_C1
GSM773639	GSE31210	m6A_C1	high	m6A_R_C3
GSM773640	GSE31210	m6A_C3	high	m6A_R_C1
GSM773641	GSE31210	m6A_C2	high	m6A_R_C2
GSM773642	GSE31210	m6A_C2	low	m6A_R_C1
GSM773643	GSE31210	m6A_C3	high	m6A_R_C3
GSM773644	GSE31210	m6A_C1	low	m6A_R_C1
GSM773645	GSE31210	m6A_C1	high	m6A_R_C1
GSM773646	GSE31210	m6A_C1	low	m6A_R_C1
GSM773647	GSE31210	m6A_C2	low	m6A_R_C1
GSM773648	GSE31210	m6A_C1	high	m6A_R_C3
GSM773649	GSE31210	m6A_C3	high	m6A_R_C3
GSM773650	GSE31210	m6A_C2	high	m6A_R_C2
GSM773651	GSE31210	m6A_C1	high	m6A_R_C3
GSM773652	GSE31210	m6A_C2	low	m6A_R_C2
GSM773653	GSE31210	m6A_C2	high	m6A_R_C1
GSM773654	GSE31210	m6A_C1	high	m6A_R_C3
GSM773655	GSE31210	m6A_C3	high	m6A_R_C1
GSM773656	GSE31210	m6A_C3	high	m6A_R_C3
GSM773657	GSE31210	m6A_C2	low	m6A_R_C1
GSM773658	GSE31210	m6A_C3	high	m6A_R_C3
GSM773659	GSE31210	m6A_C3	high	m6A_R_C3
GSM773660	GSE31210	m6A_C3	low	m6A_R_C2
GSM773661	GSE31210	m6A_C3	high	m6A_R_C2
GSM773662	GSE31210	m6A_C3	low	m6A_R_C1
GSM773663	GSE31210	m6A_C3	low	m6A_R_C2
GSM773664	GSE31210	m6A_C2	low	m6A_R_C2
GSM773665	GSE31210	m6A_C1	high	m6A_R_C3
GSM773666	GSE31210	m6A_C1	high	m6A_R_C3
GSM773667	GSE31210	m6A_C3	high	m6A_R_C1
GSM773668	GSE31210	m6A_C3	low	m6A_R_C2
GSM773669	GSE31210	m6A_C1	high	m6A_R_C1
GSM773670	GSE31210	m6A_C2	low	m6A_R_C2
GSM773671	GSE31210	m6A_C2	low	m6A_R_C1
GSM773672	GSE31210	m6A_C1	low	m6A_R_C1
GSM773673	GSE31210	m6A_C1	high	m6A_R_C3
GSM773674	GSE31210	m6A_C1	high	m6A_R_C3
GSM773675	GSE31210	m6A_C3	high	m6A_R_C1
GSM773676	GSE31210	m6A_C1	high	m6A_R_C3
GSM773677	GSE31210	m6A_C3	low	m6A_R_C3
GSM773678	GSE31210	m6A_C1	high	m6A_R_C3
GSM773679	GSE31210	m6A_C1	high	m6A_R_C3
GSM773680	GSE31210	m6A_C3	high	m6A_R_C1
GSM773681	GSE31210	m6A_C2	low	m6A_R_C1
GSM773682	GSE31210	m6A_C2	low	m6A_R_C2
GSM773683	GSE31210	m6A_C1	low	m6A_R_C3
GSM773684	GSE31210	m6A_C3	low	m6A_R_C2
GSM773685	GSE31210	m6A_C3	low	m6A_R_C2
GSM773686	GSE31210	m6A_C2	low	m6A_R_C1
GSM773687	GSE31210	m6A_C3	low	m6A_R_C1
GSM773688	GSE31210	m6A_C3	low	m6A_R_C2
GSM773689	GSE31210	m6A_C2	low	m6A_R_C1
GSM773690	GSE31210	m6A_C2	high	m6A_R_C2
GSM773691	GSE31210	m6A_C2	low	m6A_R_C2
GSM773692	GSE31210	m6A_C3	low	m6A_R_C1
GSM773693	GSE31210	m6A_C2	low	m6A_R_C2
GSM773694	GSE31210	m6A_C2	low	m6A_R_C2
GSM773695	GSE31210	m6A_C2	low	m6A_R_C1
GSM773696	GSE31210	m6A_C2	low	m6A_R_C2
GSM773697	GSE31210	m6A_C1	low	m6A_R_C3
GSM773698	GSE31210	m6A_C3	low	m6A_R_C2
GSM773699	GSE31210	m6A_C2	low	m6A_R_C2
GSM773700	GSE31210	m6A_C2	low	m6A_R_C1
GSM773701	GSE31210	m6A_C2	low	m6A_R_C2
GSM773702	GSE31210	m6A_C2	high	m6A_R_C2
GSM773703	GSE31210	m6A_C1	high	m6A_R_C3
GSM773704	GSE31210	m6A_C2	high	m6A_R_C2
GSM773705	GSE31210	m6A_C2	low	m6A_R_C2
GSM773706	GSE31210	m6A_C2	low	m6A_R_C2
GSM773707	GSE31210	m6A_C3	low	m6A_R_C2
GSM773708	GSE31210	m6A_C2	low	m6A_R_C1
GSM773709	GSE31210	m6A_C2	high	m6A_R_C1
GSM773710	GSE31210	m6A_C2	low	m6A_R_C2
GSM773711	GSE31210	m6A_C2	low	m6A_R_C2
GSM773712	GSE31210	m6A_C2	low	m6A_R_C2
GSM773713	GSE31210	m6A_C1	high	m6A_R_C2
GSM773714	GSE31210	m6A_C3	low	m6A_R_C2
GSM773715	GSE31210	m6A_C1	high	m6A_R_C2
GSM773716	GSE31210	m6A_C3	high	m6A_R_C3
GSM773717	GSE31210	m6A_C3	low	m6A_R_C1
GSM773718	GSE31210	m6A_C2	low	m6A_R_C1
GSM773719	GSE31210	m6A_C2	low	m6A_R_C1
GSM773720	GSE31210	m6A_C2	low	m6A_R_C2
GSM773721	GSE31210	m6A_C2	low	m6A_R_C2
GSM773722	GSE31210	m6A_C2	low	m6A_R_C2
GSM773723	GSE31210	m6A_C2	high	m6A_R_C3
GSM773724	GSE31210	m6A_C2	high	m6A_R_C2
GSM773725	GSE31210	m6A_C2	high	m6A_R_C2
GSM773726	GSE31210	m6A_C2	low	m6A_R_C2
GSM773727	GSE31210	m6A_C1	high	m6A_R_C1
GSM773728	GSE31210	m6A_C3	low	m6A_R_C2
GSM773729	GSE31210	m6A_C1	low	m6A_R_C2
GSM773730	GSE31210	m6A_C3	low	m6A_R_C1
GSM773731	GSE31210	m6A_C2	low	m6A_R_C2
GSM773732	GSE31210	m6A_C2	low	m6A_R_C2
GSM773733	GSE31210	m6A_C2	low	m6A_R_C2
GSM773734	GSE31210	m6A_C2	low	m6A_R_C2
GSM773735	GSE31210	m6A_C2	low	m6A_R_C2
GSM773736	GSE31210	m6A_C2	low	m6A_R_C2
GSM773737	GSE31210	m6A_C2	high	m6A_R_C2
GSM773738	GSE31210	m6A_C2	low	m6A_R_C2
GSM773739	GSE31210	m6A_C2	low	m6A_R_C1
GSM773740	GSE31210	m6A_C1	high	m6A_R_C1
GSM773741	GSE31210	m6A_C3	low	m6A_R_C1
GSM773742	GSE31210	m6A_C1	high	m6A_R_C3
GSM773743	GSE31210	m6A_C2	low	m6A_R_C2
GSM773744	GSE31210	m6A_C2	low	m6A_R_C2
GSM773745	GSE31210	m6A_C1	high	m6A_R_C3
GSM773746	GSE31210	m6A_C3	high	m6A_R_C1
GSM773747	GSE31210	m6A_C3	low	m6A_R_C2
GSM773748	GSE31210	m6A_C2	low	m6A_R_C2
GSM773749	GSE31210	m6A_C3	low	m6A_R_C3
GSM773750	GSE31210	m6A_C2	low	m6A_R_C2
GSM773751	GSE31210	m6A_C2	high	m6A_R_C2
GSM773752	GSE31210	m6A_C2	low	m6A_R_C2
GSM773753	GSE31210	m6A_C1	high	m6A_R_C2
GSM773754	GSE31210	m6A_C2	high	m6A_R_C1
GSM773755	GSE31210	m6A_C2	low	m6A_R_C2
GSM773756	GSE31210	m6A_C1	low	m6A_R_C3
GSM773757	GSE31210	m6A_C2	low	m6A_R_C1
GSM773758	GSE31210	m6A_C3	low	m6A_R_C1
GSM773759	GSE31210	m6A_C2	low	m6A_R_C2
GSM773760	GSE31210	m6A_C2	low	m6A_R_C2
GSM773761	GSE31210	m6A_C2	low	m6A_R_C1
GSM773762	GSE31210	m6A_C2	low	m6A_R_C2
GSM773763	GSE31210	m6A_C2	low	m6A_R_C2
GSM773764	GSE31210	m6A_C1	high	m6A_R_C3
GSM773765	GSE31210	m6A_C2	low	m6A_R_C2
GSM1019139	GSE37745	m6A_C2	low	m6A_R_C2
GSM1019140	GSE37745	m6A_C3	low	m6A_R_C1
GSM1019143	GSE37745	m6A_C2	low	m6A_R_C2
GSM1019145	GSE37745	m6A_C3	low	m6A_R_C3
GSM1019147	GSE37745	m6A_C2	low	m6A_R_C1
GSM1019149	GSE37745	m6A_C3	low	m6A_R_C2
GSM1019150	GSE37745	m6A_C3	high	m6A_R_C3
GSM1019152	GSE37745	m6A_C1	high	m6A_R_C1
GSM1019158	GSE37745	m6A_C1	high	m6A_R_C1
GSM1019160	GSE37745	m6A_C3	low	m6A_R_C3
GSM1019162	GSE37745	m6A_C3	high	m6A_R_C2
GSM1019163	GSE37745	m6A_C3	low	m6A_R_C1
GSM1019165	GSE37745	m6A_C2	high	m6A_R_C3
GSM1019166	GSE37745	m6A_C3	low	m6A_R_C2
GSM1019170	GSE37745	m6A_C2	high	m6A_R_C3
GSM1019171	GSE37745	m6A_C2	low	m6A_R_C2
GSM1019174	GSE37745	m6A_C3	high	m6A_R_C3
GSM1019175	GSE37745	m6A_C2	low	m6A_R_C1
GSM1019176	GSE37745	m6A_C3	low	m6A_R_C1
GSM1019180	GSE37745	m6A_C3	high	m6A_R_C3
GSM1019181	GSE37745	m6A_C3	high	m6A_R_C2
GSM1019183	GSE37745	m6A_C1	low	m6A_R_C3
GSM1019185	GSE37745	m6A_C2	low	m6A_R_C1
GSM1019186	GSE37745	m6A_C3	low	m6A_R_C3
GSM1019187	GSE37745	m6A_C3	low	m6A_R_C3
GSM1019188	GSE37745	m6A_C3	low	m6A_R_C1
GSM1019190	GSE37745	m6A_C2	low	m6A_R_C2
GSM1019192	GSE37745	m6A_C3	low	m6A_R_C2
GSM1019197	GSE37745	m6A_C3	high	m6A_R_C3
GSM1019200	GSE37745	m6A_C3	low	m6A_R_C1
GSM1019203	GSE37745	m6A_C2	high	m6A_R_C2
GSM1019204	GSE37745	m6A_C2	low	m6A_R_C1
GSM1019205	GSE37745	m6A_C3	high	m6A_R_C3
GSM1019207	GSE37745	m6A_C1	high	m6A_R_C3
GSM1019210	GSE37745	m6A_C3	high	m6A_R_C3
GSM1019213	GSE37745	m6A_C3	high	m6A_R_C3
GSM1019214	GSE37745	m6A_C2	low	m6A_R_C2
GSM1019218	GSE37745	m6A_C2	high	m6A_R_C3
GSM1019220	GSE37745	m6A_C3	high	m6A_R_C3
GSM1019224	GSE37745	m6A_C1	high	m6A_R_C3
GSM1019225	GSE37745	m6A_C2	high	m6A_R_C3
GSM1019228	GSE37745	m6A_C3	low	m6A_R_C1
GSM1019234	GSE37745	m6A_C3	high	m6A_R_C3
GSM1019236	GSE37745	m6A_C3	low	m6A_R_C2
GSM1019239	GSE37745	m6A_C1	high	m6A_R_C1
GSM1019242	GSE37745	m6A_C2	low	m6A_R_C1
GSM1019243	GSE37745	m6A_C3	high	m6A_R_C3
GSM1019244	GSE37745	m6A_C2	low	m6A_R_C2
GSM1019249	GSE37745	m6A_C2	high	m6A_R_C1
GSM1019253	GSE37745	m6A_C1	high	m6A_R_C3
GSM1019254	GSE37745	m6A_C3	high	m6A_R_C1
GSM1019256	GSE37745	m6A_C1	high	m6A_R_C3
GSM1019257	GSE37745	m6A_C2	low	m6A_R_C2
GSM1019258	GSE37745	m6A_C2	low	m6A_R_C2
GSM1019260	GSE37745	m6A_C1	high	m6A_R_C3
GSM1019261	GSE37745	m6A_C1	high	m6A_R_C3
GSM1019265	GSE37745	m6A_C1	high	m6A_R_C3
GSM1019268	GSE37745	m6A_C1	high	m6A_R_C3
GSM1019272	GSE37745	m6A_C2	high	m6A_R_C1
GSM1019273	GSE37745	m6A_C2	high	m6A_R_C3
GSM1019274	GSE37745	m6A_C1	high	m6A_R_C3
GSM1019275	GSE37745	m6A_C2	low	m6A_R_C1
GSM1019283	GSE37745	m6A_C1	high	m6A_R_C3
GSM1019285	GSE37745	m6A_C1	low	m6A_R_C1
GSM1019286	GSE37745	m6A_C1	high	m6A_R_C1
GSM1019288	GSE37745	m6A_C1	low	m6A_R_C1
GSM1019289	GSE37745	m6A_C3	high	m6A_R_C1
GSM1019290	GSE37745	m6A_C2	low	m6A_R_C2
GSM1019292	GSE37745	m6A_C3	high	m6A_R_C3
GSM1019295	GSE37745	m6A_C1	high	m6A_R_C1
GSM1019298	GSE37745	m6A_C1	high	m6A_R_C3
GSM1019299	GSE37745	m6A_C2	high	m6A_R_C1
GSM1019300	GSE37745	m6A_C1	low	m6A_R_C1
GSM1019302	GSE37745	m6A_C2	high	m6A_R_C2
GSM1019303	GSE37745	m6A_C1	high	m6A_R_C3
GSM1019305	GSE37745	m6A_C2	low	m6A_R_C1
GSM1019308	GSE37745	m6A_C2	high	m6A_R_C2
GSM1019309	GSE37745	m6A_C2	low	m6A_R_C1
GSM1019311	GSE37745	m6A_C1	high	m6A_R_C2
GSM1019313	GSE37745	m6A_C1	high	m6A_R_C1
GSM1019314	GSE37745	m6A_C1	high	m6A_R_C1
GSM1019316	GSE37745	m6A_C3	high	m6A_R_C3
GSM1019318	GSE37745	m6A_C2	low	m6A_R_C1
GSM1019320	GSE37745	m6A_C2	low	m6A_R_C2
GSM1019321	GSE37745	m6A_C1	high	m6A_R_C3
GSM1019324	GSE37745	m6A_C2	high	m6A_R_C3
GSM1019328	GSE37745	m6A_C1	high	m6A_R_C1
GSM1019330	GSE37745	m6A_C1	low	m6A_R_C1
GSM1019332	GSE37745	m6A_C2	high	m6A_R_C3
GSM1213670	GSE50081	m6A_C2	high	m6A_R_C1
GSM1213671	GSE50081	m6A_C2	low	m6A_R_C2
GSM1213672	GSE50081	m6A_C2	low	m6A_R_C1
GSM1213673	GSE50081	m6A_C1	high	m6A_R_C3
GSM1213676	GSE50081	m6A_C2	low	m6A_R_C3
GSM1213677	GSE50081	m6A_C3	high	m6A_R_C3
GSM1213678	GSE50081	m6A_C3	high	m6A_R_C3
GSM1213679	GSE50081	m6A_C1	low	m6A_R_C1
GSM1213680	GSE50081	m6A_C3	low	m6A_R_C3
GSM1213681	GSE50081	m6A_C2	high	m6A_R_C2
GSM1213682	GSE50081	m6A_C2	high	m6A_R_C1
GSM1213683	GSE50081	m6A_C1	low	m6A_R_C1
GSM1213685	GSE50081	m6A_C2	low	m6A_R_C2
GSM1213686	GSE50081	m6A_C3	high	m6A_R_C3
GSM1213687	GSE50081	m6A_C2	low	m6A_R_C2
GSM1213688	GSE50081	m6A_C2	high	m6A_R_C2
GSM1213689	GSE50081	m6A_C2	low	m6A_R_C2
GSM1213690	GSE50081	m6A_C3	low	m6A_R_C1
GSM1213691	GSE50081	m6A_C1	low	m6A_R_C3
GSM1213692	GSE50081	m6A_C2	low	m6A_R_C2
GSM1213693	GSE50081	m6A_C2	low	m6A_R_C1
GSM1213694	GSE50081	m6A_C1	low	m6A_R_C1
GSM1213695	GSE50081	m6A_C1	high	m6A_R_C3
GSM1213696	GSE50081	m6A_C3	low	m6A_R_C2
GSM1213697	GSE50081	m6A_C3	low	m6A_R_C1
GSM1213698	GSE50081	m6A_C2	high	m6A_R_C3
GSM1213699	GSE50081	m6A_C3	low	m6A_R_C2
GSM1213700	GSE50081	m6A_C3	high	m6A_R_C3
GSM1213702	GSE50081	m6A_C3	high	m6A_R_C3
GSM1213703	GSE50081	m6A_C2	low	m6A_R_C2
GSM1213704	GSE50081	m6A_C1	high	m6A_R_C1
GSM1213707	GSE50081	m6A_C3	low	m6A_R_C1
GSM1213710	GSE50081	m6A_C1	high	m6A_R_C3
GSM1213715	GSE50081	m6A_C1	high	m6A_R_C3
GSM1213716	GSE50081	m6A_C1	high	m6A_R_C3
GSM1213717	GSE50081	m6A_C3	high	m6A_R_C1
GSM1213720	GSE50081	m6A_C2	low	m6A_R_C1
GSM1213722	GSE50081	m6A_C3	high	m6A_R_C3
GSM1213723	GSE50081	m6A_C2	high	m6A_R_C3
GSM1213724	GSE50081	m6A_C2	low	m6A_R_C2
GSM1213726	GSE50081	m6A_C3	high	m6A_R_C2
GSM1213727	GSE50081	m6A_C3	low	m6A_R_C1
GSM1213728	GSE50081	m6A_C1	low	m6A_R_C1
GSM1213730	GSE50081	m6A_C2	high	m6A_R_C3
GSM1213733	GSE50081	m6A_C3	high	m6A_R_C1
GSM1213734	GSE50081	m6A_C3	low	m6A_R_C1
GSM1213735	GSE50081	m6A_C3	high	m6A_R_C3
GSM1213736	GSE50081	m6A_C3	high	m6A_R_C3
GSM1213737	GSE50081	m6A_C2	high	m6A_R_C1
GSM1213738	GSE50081	m6A_C3	low	m6A_R_C1
GSM1213739	GSE50081	m6A_C1	low	m6A_R_C1
GSM1213740	GSE50081	m6A_C3	low	m6A_R_C1
GSM1213741	GSE50081	m6A_C2	low	m6A_R_C1
GSM1213742	GSE50081	m6A_C2	high	m6A_R_C3
GSM1213743	GSE50081	m6A_C2	low	m6A_R_C2
GSM1213746	GSE50081	m6A_C2	high	m6A_R_C1
GSM1213747	GSE50081	m6A_C2	high	m6A_R_C2
GSM1213749	GSE50081	m6A_C2	low	m6A_R_C1
GSM1213750	GSE50081	m6A_C2	high	m6A_R_C3
GSM1213751	GSE50081	m6A_C2	low	m6A_R_C1
GSM1213752	GSE50081	m6A_C2	low	m6A_R_C2
GSM1213753	GSE50081	m6A_C2	low	m6A_R_C2
GSM1213754	GSE50081	m6A_C1	high	m6A_R_C3
GSM1213756	GSE50081	m6A_C3	low	m6A_R_C2
GSM1213757	GSE50081	m6A_C3	high	m6A_R_C1
GSM1213758	GSE50081	m6A_C2	low	m6A_R_C1
GSM1213759	GSE50081	m6A_C3	high	m6A_R_C1
GSM1213760	GSE50081	m6A_C3	high	m6A_R_C3
GSM1213761	GSE50081	m6A_C3	low	m6A_R_C2
GSM1213762	GSE50081	m6A_C1	high	m6A_R_C3
GSM1213763	GSE50081	m6A_C3	high	m6A_R_C3
GSM1213764	GSE50081	m6A_C1	high	m6A_R_C3
GSM1213768	GSE50081	m6A_C2	low	m6A_R_C3
GSM1213769	GSE50081	m6A_C2	low	m6A_R_C2
GSM1213770	GSE50081	m6A_C1	high	m6A_R_C1
GSM1213773	GSE50081	m6A_C2	low	m6A_R_C1
GSM1213774	GSE50081	m6A_C3	high	m6A_R_C3
GSM1213775	GSE50081	m6A_C2	high	m6A_R_C1
GSM1213777	GSE50081	m6A_C3	high	m6A_R_C3
GSM1213779	GSE50081	m6A_C2	low	m6A_R_C1
GSM1213780	GSE50081	m6A_C3	low	m6A_R_C2
GSM1213781	GSE50081	m6A_C3	high	m6A_R_C1
GSM1213782	GSE50081	m6A_C3	low	m6A_R_C2
GSM1213783	GSE50081	m6A_C3	high	m6A_R_C3
GSM1213784	GSE50081	m6A_C2	low	m6A_R_C2
GSM1213785	GSE50081	m6A_C1	high	m6A_R_C3
GSM1213787	GSE50081	m6A_C2	high	m6A_R_C1
GSM1213788	GSE50081	m6A_C3	low	m6A_R_C1
GSM1213792	GSE50081	m6A_C3	high	m6A_R_C1
GSM1213793	GSE50081	m6A_C1	high	m6A_R_C3
GSM1213794	GSE50081	m6A_C2	low	m6A_R_C2
GSM1213795	GSE50081	m6A_C2	low	m6A_R_C1
GSM1213797	GSE50081	m6A_C2	low	m6A_R_C2
GSM1213798	GSE50081	m6A_C3	low	m6A_R_C1
GSM1213800	GSE50081	m6A_C1	low	m6A_R_C1
GSM1213801	GSE50081	m6A_C1	high	m6A_R_C3
GSM1213803	GSE50081	m6A_C3	high	m6A_R_C3
GSM1213804	GSE50081	m6A_C2	low	m6A_R_C1
GSM1213805	GSE50081	m6A_C3	high	m6A_R_C3
GSM1213806	GSE50081	m6A_C3	high	m6A_R_C3
GSM1213807	GSE50081	m6A_C3	high	m6A_R_C3
GSM1213808	GSE50081	m6A_C2	low	m6A_R_C2
GSM1213809	GSE50081	m6A_C2	low	m6A_R_C2
GSM1213810	GSE50081	m6A_C3	low	m6A_R_C2
GSM1213811	GSE50081	m6A_C3	low	m6A_R_C2
GSM1213812	GSE50081	m6A_C1	high	m6A_R_C3
GSM1213814	GSE50081	m6A_C2	high	m6A_R_C1
GSM1213816	GSE50081	m6A_C3	high	m6A_R_C3
GSM1213818	GSE50081	m6A_C1	low	m6A_R_C1
GSM1213819	GSE50081	m6A_C3	high	m6A_R_C3
GSM1213820	GSE50081	m6A_C1	high	m6A_R_C3
GSM1213824	GSE50081	m6A_C2	high	m6A_R_C3
GSM1213825	GSE50081	m6A_C2	low	m6A_R_C2
GSM1213826	GSE50081	m6A_C1	high	m6A_R_C3
GSM1213827	GSE50081	m6A_C2	high	m6A_R_C3
GSM1213831	GSE50081	m6A_C2	high	m6A_R_C1
GSM1213833	GSE50081	m6A_C1	low	m6A_R_C1
GSM1213834	GSE50081	m6A_C2	low	m6A_R_C1
GSM1213836	GSE50081	m6A_C3	low	m6A_R_C3
GSM1213837	GSE50081	m6A_C1	high	m6A_R_C3
GSM1213840	GSE50081	m6A_C1	high	m6A_R_C3
GSM1213844	GSE50081	m6A_C3	low	m6A_R_C1
GSM1213845	GSE50081	m6A_C2	high	m6A_R_C1
GSM1213846	GSE50081	m6A_C2	high	m6A_R_C2
GSM1213847	GSE50081	m6A_C3	low	m6A_R_C2
GSM1213848	GSE50081	m6A_C1	high	m6A_R_C3
GSM1213849	GSE50081	m6A_C2	low	m6A_R_C2
