# Supplementary material for: Comprehensive Analysis of Clinical Significance, Immune Infiltration and Biological Role of m6A Regulators in Early-Stage Lung Adenocarcinoma
Source: Front Immunol. 2021 Sep 28;12:698236. doi: 10.3389/fimmu.2021.698236 (PMC8505809; doi:10.3389/fimmu.2021.698236)
Supplement: Supplementary file 17 [file Table_7.xlsx]

## Sheet: Sheet1
Table S7. Univariate Cox regression analysis of the differentially expressed genes among three clusters.
characteristics	Hazard.Ratio	CI95	P.Value
IGF2BP3	1.4742	1.0751-2.0214	0.016
ANLN	1.8274	1.4821-2.2533	0
CHEK1	2.0655	1.4524-2.9374	0
TPX2	1.7629	1.4606-2.1278	0
CDKN3	1.7282	1.4026-2.1292	0
KIF4A	1.944	1.5499-2.4383	0
CDCA5	1.9844	1.5199-2.591	0
HJURP	2.0255	1.6034-2.5588	0
NCAPH	1.8037	1.3653-2.3828	0
MELK	1.9035	1.514-2.3931	0
MTFR2	2.1098	1.2217-3.6435	0.007
GINS1	1.8127	1.4046-2.3395	0
CCNA2	2.0336	1.5611-2.6491	0
DLGAP5	1.7066	1.404-2.0745	0
ORC6	2.1823	1.5783-3.0175	0
CENPN	3.2299	1.8593-5.611	0
TTK	1.8214	1.4746-2.2498	0
DEPDC1B	1.7597	1.385-2.2356	0
RAD51AP1	1.971	1.478-2.6284	0
CENPW	2.168	1.6145-2.9112	0
NEK2	1.9133	1.4531-2.5192	0
ERCC6L	2.2393	1.4995-3.344	0
RRM2	1.952	1.5488-2.4603	0
DEPDC1	1.7369	1.345-2.2431	0
CEP55	1.8464	1.4694-2.3201	0
NCAPG	1.8945	1.4704-2.4409	0
KIF18B	1.9861	1.5486-2.5472	0
MKI67	2.0633	1.5365-2.7705	0
BUB1B	2.0189	1.5569-2.618	0
SGO2	2.0593	1.5012-2.8247	0
CDK1	2.2292	1.579-3.1472	0
BUB1	1.566	0.5957-4.1166	0.363
FBXO5	1.9098	1.2892-2.8291	0.001
UBE2C	1.8301	1.489-2.2495	0
YKT6	2.077	1.3632-3.1646	0.001
GTSE1	2.312	1.4842-3.6014	0
CDC20	1.7662	1.4434-2.1612	0
TRIP13	1.5877	1.3053-1.9312	0
FANCI	2.711	1.7987-4.086	0
MAD2L1	2.0717	1.5093-2.8437	0
DLC1	0.4312	0.2867-0.6485	0
KIF14	1.759	1.3514-2.2894	0
PBK	1.6298	1.3337-1.9916	0
SHCBP1	2.0089	1.5354-2.6283	0
CENPE	1.7612	1.3923-2.2279	0
BIRC5	2.0321	1.5817-2.6107	0
KIF15	1.6261	1.2547-2.1074	0
CENPF	2.074	1.4167-3.0363	0
NDC80	1.829	1.437-2.3278	0
NUSAP1	2.2987	1.7515-3.0168	0
ASPM	1.7724	1.3313-2.3595	0
STIL	2.2568	1.5876-3.2081	0
TOP2A	2.0974	1.5519-2.8346	0
WDHD1	1.9685	1.3491-2.8723	0
KNL1	2.245	1.0755-4.6864	0.031
CENPI	1.6829	0.7194-3.9369	0.23
NCAPG2	2.1668	1.5024-3.1251	0
KIF11	2.0188	1.5514-2.6271	0
DBF4	2.1733	1.4769-3.1981	0
SPAG5	1.9264	1.4841-2.5006	0
NUF2	1.6488	1.3217-2.057	0
HMMR	1.9617	1.5302-2.5149	0
KIF20A	2.0573	1.5867-2.6674	0
PRC1	2.2317	1.7068-2.9179	0
TNS2	0.4392	0.3121-0.618	0
RALA	4.2005	2.4656-7.1562	0
CCNE1	1.9174	1.1478-3.2029	0.013
CTSV	1.9102	1.5503-2.3537	0
KIF18A	1.8146	1.3267-2.4821	0
HELLS	2.0411	1.2733-3.2718	0.003
UHRF1	2.0804	1.5988-2.7072	0
SFTPB	0.8319	0.718-0.9638	0.014
PLK4	2.5535	1.5153-4.3031	0
KIF23	2.0338	1.5013-2.7551	0
SELENBP1	0.5479	0.4398-0.6826	0
GARS1	3.1042	1.8533-5.1995	0
BLM	1.81	1.3289-2.4652	0
VRK2	2.6986	1.6505-4.4122	0
KLHL7	1.6279	1.0592-2.5019	0.026
MPLKIP	3.6714	1.8408-7.3226	0
E2F8	1.6351	1.2732-2.1	0
SCLT1	0.6924	0.281-1.706	0.424
CENPM	1.9924	1.3902-2.8555	0
SFTA1P	0.7584	0.6457-0.8907	0.001
CACNA2D2	0.6854	0.5869-0.8003	0
HLF	0.5953	0.4886-0.7251	0
E2F7	1.5737	0.952-2.6014	0.077
C16orf89	0.7591	0.6743-0.8545	0
SNX30	0.5655	0.4073-0.7852	0.001
NUDT1	2.7692	1.7398-4.4077	0
MMD	1.8371	1.231-2.7414	0.003
PNPT1	1.8805	1.2019-2.9421	0.006
PCLAF	2.6414	1.8552-3.7608	0
EZH2	1.9414	1.4499-2.5994	0
ZNF367	2.0697	1.4242-3.0078	0
DPYSL2	0.7618	0.5133-1.1307	0.177
FANCD2	0.112	0.0287-0.4364	0.002
ADGRD1	0.5611	0.4607-0.6834	0
NCAPD3	1.4435	0.8257-2.5236	0.198
KPNA2	4.1982	2.5518-6.9068	0
ATP11B	2.2817	1.338-3.891	0.002
MCM8	1.0817	0.4935-2.3713	0.844
SFTPD	0.8609	0.7489-0.9896	0.035
DSN1	1.2816	0.7821-2.1001	0.325
CENPK	2.074	1.5228-2.8248	0
RBM28	3.6497	1.9736-6.7492	0
MAMDC2	0.6637	0.5715-0.7707	0
SLC27A1	0.5431	0.3666-0.8046	0.002
SUSD2	0.6631	0.5562-0.7905	0
CYP4B1	0.7405	0.6537-0.8388	0
C5orf34	1.9281	1.3195-2.8174	0.001
VRK1	1.9067	1.1904-3.0539	0.007
MRPS10	3.6879	1.9053-7.1381	0
LMNB1	1.9954	1.4241-2.7958	0
ATP13A3	2.893	1.8413-4.5455	0
ATOH8	0.4829	0.3368-0.6925	0
ERO1A	2.8712	2.0343-4.0524	0
TRIM59	2.1018	1.5007-2.9437	0
TLR5	0.6087	0.4398-0.8424	0.003
FOLR1	0.7278	0.5623-0.9421	0.016
TMEM108	0.4247	0.2943-0.6128	0
LSM5	2.4673	1.3297-4.5781	0.004
RBL1	0.0913	0.0289-0.2885	0
KANK2	0.1643	0.0743-0.3636	0
AK1	0.4818	0.3299-0.7036	0
SLC22A31	0.6444	0.4741-0.8761	0.005
BRCA1	2.4446	1.3987-4.2728	0.002
CCDC34	1.1673	0.6087-2.2388	0.641
CAVIN2	0.6404	0.5069-0.8091	0
FIGNL1	1.8457	1.2322-2.7646	0.003
CCT6A	2.2086	1.2968-3.7616	0.004
CEP43	1.2794	0.4741-3.4525	0.627
ADH1B	0.6771	0.5685-0.8064	0
INMT	0.6722	0.5607-0.806	0
SASS6	2.8912	1.4839-5.6334	0.002
PTTG1	2.1502	1.6084-2.8746	0
CENPU	1.8698	1.3327-2.6232	0
TAPT1	0.2287	0.1307-0.4001	0
RSRC1	2.8698	1.7425-4.7265	0
HOPX	0.5294	0.3861-0.7258	0
KNTC1	1.4509	0.9959-2.1139	0.053
CYFIP2	0.6084	0.4599-0.8049	0.001
YWHAG	4.6725	2.5483-8.5674	0
GPX3	0.8837	0.6829-1.1437	0.348
ARNTL2	1.3909	1.1035-1.7531	0.005
RAC1	4.6213	2.2928-9.3145	0
ADHFE1	0.5233	0.3914-0.6996	0
P3H4	1.8362	1.3082-2.5774	0
PEBP4	0.8116	0.705-0.9344	0.004
SNX6	2.0545	1.2615-3.3459	0.004
SLC16A1	1.6392	1.2466-2.1555	0
C8orf34.AS1	0.7846	0.6513-0.9452	0.011
EME1	2.539	1.3419-4.8041	0.004
CGAS	0.1742	0.0619-0.49	0.001
PSMG3	2.2934	1.3594-3.8691	0.002
G2E3	1.6679	1.0557-2.6351	0.028
CHEK2	1.0352	0.6979-1.5355	0.863
MMP28	0.7789	0.6273-0.9671	0.024
POLQ	1.8949	1.3193-2.7218	0.001
SKA2	2.8387	1.6786-4.8004	0
ALDH2	0.4786	0.313-0.7319	0.001
NUP42	1.213	0.6805-2.162	0.513
DUOX1	0.532	0.379-0.7469	0
TTF2	0.518	0.1656-1.6204	0.258
HPRT1	1.0414	0.3361-3.2269	0.944
TMEM125	0.6694	0.551-0.8132	0
FRY	0.5637	0.4145-0.7666	0
ADAM12	1.4518	1.078-1.9552	0.014
CYB5A	0.445	0.281-0.7047	0.001
SP8	0.955	0.6386-1.4282	0.823
STEAP1	1.4195	1.15-1.7522	0.001
GANC	0.2303	0.125-0.4242	0
SLC46A2	0.8106	0.6833-0.9616	0.016
CDK6	1.3586	0.7839-2.3548	0.275
C1orf116	0.7482	0.6292-0.8898	0.001
C1orf21	0.2582	0.1576-0.4231	0
GPD1L	0.488	0.3583-0.6647	0
POLR1F	1.3865	0.5913-3.2515	0.452
RPF2	2.7696	1.6376-4.684	0
ARRDC3	0.6919	0.482-0.9932	0.046
GUCY1A2	0.5628	0.382-0.8292	0.004
TNS1	0.4149	0.2495-0.6898	0.001
BRIP1	1.9285	1.2828-2.8993	0.002
RTCA	1.1481	0.4195-3.142	0.788
CDC7	1.595	1.1618-2.1898	0.004
ADAMTSL3	0.3474	0.2284-0.5285	0
ALYREF	2.2751	1.5135-3.4199	0
CPB2	0.762	0.6632-0.8755	0
IL1RAP	1.7339	1.2308-2.4426	0.002
EMCN	0.6051	0.4648-0.7879	0
TMEM163	0.6266	0.5067-0.7749	0
RHOBTB2	0.499	0.3643-0.6835	0
TMEM91	0.5807	0.4027-0.8375	0.004
PPAT	1.5329	0.8924-2.6328	0.122
NAPSA	0.8362	0.7206-0.9703	0.018
SLC4A1AP	2.7126	1.2963-5.6765	0.008
ACADSB	0.4491	0.3267-0.6175	0
TCF21	0.5676	0.4421-0.7285	0
LINC00261	0.6824	0.5759-0.8087	0
SNX33	0.6393	0.3575-1.1429	0.131
EPHX2	0.6353	0.4905-0.8229	0.001
RNF216	0.4377	0.1733-1.1058	0.081
SEMA3A	0.9548	0.6674-1.3661	0.8
SLC26A9	0.727	0.6288-0.8405	0
ZNF385B	0.7859	0.6785-0.9101	0.001
PARM1	0.5283	0.4193-0.6658	0
DUS4L	1.7156	1.0477-2.8092	0.032
PCDH7	1.4875	1.0891-2.0316	0.013
PIGR	0.7254	0.6196-0.8493	0
SYNJ2	0.6078	0.2398-1.5402	0.294
VIPR1	0.5175	0.3966-0.6753	0
SORCS2	0.5737	0.4288-0.7676	0
NEDD4L	0.4328	0.3065-0.6111	0
TOPBP1	2.3139	1.4659-3.6524	0
DNMT3B	1.0277	0.7286-1.4497	0.876
SFTA3	0.7492	0.6568-0.8546	0
UBA6	1.6135	0.7175-3.6286	0.247
PTPRB	0.4486	0.2955-0.6811	0
MGLL	0.8149	0.5919-1.1219	0.209
VAPA	0.3655	0.2037-0.6561	0.001
FOXA2	0.6523	0.5211-0.8165	0
DENR	1.5877	0.6958-3.6229	0.272
ESYT3	0.5153	0.3713-0.7152	0
FHL1	0.6316	0.4871-0.819	0.001
LRIG1	0.0426	0.0173-0.1045	0
C18orf54	0.4403	0.163-1.1897	0.106
IRX3	0.7141	0.548-0.9304	0.013
STN1	0.4519	0.272-0.7508	0.002
ADIRF	0.8166	0.6693-0.9963	0.046
PEBP1	0.6042	0.3323-1.0986	0.099
NOL10	0.4206	0.1601-1.105	0.079
USP28	0.9844	0.5543-1.7484	0.957
PSPH	0.8118	0.4973-1.325	0.404
RNF180	0.4825	0.3424-0.6798	0
CTNNBIP1	0.6112	0.4202-0.889	0.01
FOXD1	0.8462	0.557-1.2853	0.434
CHTF18	1.8375	0.9412-3.5872	0.075
FHL5	0.3188	0.1916-0.5305	0
ADAM17	2.1949	1.1479-4.1969	0.017
AVL9	0.9476	0.3851-2.3315	0.907
PPP1R13B	0.4683	0.3256-0.6734	0
GATAD2B	0.3477	0.2096-0.5767	0
RPL15	0.5116	0.2697-0.9704	0.04
AMIGO1	0.4896	0.3454-0.6939	0
CAT	0.301	0.1771-0.5116	0
UNC13B	0.4002	0.287-0.558	0
MECOM	0.4201	0.2766-0.638	0
HIGD1B	0.8201	0.6326-1.0631	0.134
SNRPD3	3.239	1.7652-5.9436	0
SLC9A7	0.3395	0.1647-0.6998	0.003
CYBRD1	0.6277	0.4667-0.8441	0.002
ZNF516	0.7084	0.4888-1.0266	0.069
TAF13	1.0772	0.6013-1.9295	0.803
KCNK3	0.5677	0.4144-0.7779	0
LIMD1	0.1302	0.0581-0.2919	0
MYLIP	0.3147	0.1956-0.5064	0
GDF10	0.5096	0.3839-0.6763	0
TYRP1	0.6779	0.5687-0.8082	0
RFTN1	0.092	0.0405-0.2089	0
PLA2G1B	0.7862	0.6726-0.9191	0.003
TSTD1	0.5725	0.3685-0.8895	0.013
FBP1	0.7727	0.5673-1.0526	0.102
CABLES1	0.4048	0.2814-0.5823	0
FAM162B	0.756	0.5765-0.9915	0.043
TMPRSS2	0.4867	0.3667-0.646	0
RPS6KA2	0.4047	0.266-0.6157	0
COL7A1	1.5647	1.1236-2.179	0.008
MICB	1.5646	1.0948-2.2361	0.014
CLEC14A	0.7349	0.5301-1.0189	0.065
FAM126A	0.9881	0.5996-1.6282	0.962
NSUN2	2.0534	1.1305-3.7298	0.018
FBLN5	0.5316	0.4172-0.6773	0
PITPNM3	0.3842	0.2546-0.5796	0
NPR1	0.4709	0.3251-0.6822	0
DUSP16	0.3111	0.1757-0.5508	0
BEND6	0.8845	0.47-1.6643	0.703
LTA4H	0.7383	0.426-1.2796	0.28
ALDH9A1	0.4834	0.2491-0.9384	0.032
NKX2.1	0.5697	0.4486-0.7235	0
GOLGA8N	0.7561	0.5076-1.1263	0.169
SLFNL1	0.1549	0.0763-0.3145	0
NKTR	0.4092	0.2221-0.7537	0.004
TMED2	1.6906	1.0766-2.6546	0.023
GUSBP14	0.5827	0.3787-0.8967	0.014
BPNT2	1.0985	0.4638-2.6021	0.831
FTX	0.6831	0.498-0.9369	0.018
TUBGCP6	0.1799	0.0913-0.3546	0
RNPC3	0.7361	0.4938-1.0971	0.132
GABPB1.AS1	0.5142	0.3364-0.7859	0.002
TNRC6A	0.1848	0.0897-0.381	0
LOC100289230	0.5694	0.3896-0.8322	0.004
SSBP1	1.7126	0.7985-3.673	0.167
MIRLET7D	0.7343	0.5134-1.0503	0.091
ANKHD1	0.4393	0.3114-0.6196	0
CHD9	0.5925	0.3648-0.962	0.034
PMF1	0.6031	0.338-1.0759	0.087
SFI1	0.1972	0.097-0.401	0
EWSR1	0.7952	0.3103-2.0381	0.633
TRMT10B	0.1938	0.102-0.3682	0
SEPTIN7P2	0.2817	0.1362-0.5827	0.001
PPWD1	0.4232	0.252-0.7107	0.001
ZNF767P	0.4533	0.2715-0.7567	0.002
ANKRD10.IT1	0.5761	0.376-0.8827	0.011
COPS5	1.9174	1.0936-3.3617	0.023
SURF4	3.753	1.9684-7.1554	0
PCBD1	0.8077	0.5295-1.2321	0.322
