# Supplementary material for: Comprehensive Analysis of Clinical Significance, Immune Infiltration and Biological Role of m6A Regulators in Early-Stage Lung Adenocarcinoma
Source: Front Immunol. 2021 Sep 28;12:698236. doi: 10.3389/fimmu.2021.698236 (PMC8505809; doi:10.3389/fimmu.2021.698236)
Supplement: Supplementary file 18 [file Table_8.xlsx]

## Sheet: Sheet1
Table S8. Multivariate Cox regression analysis of the genes selected by the Random Forest algorithm.
Genes	Coef	HR	95%CI	p-value	95%CI_LL	95%CI_HL
LRIG1	-3.23706	0.04	0.01-0.14	0	0.01	0.14
FBXO5	-0.609941	0.54	0.27-1.08	0.08	0.27	1.08
CTSV	0.39362	1.48	1.12-1.96	0.006	1.12	1.96
KIF20A	0.554846	1.74	1.14-2.65	0.01	1.14	2.65
ATP13A3	0.790549	2.2	1.23-3.95	0.008	1.23	3.95
ARNTL2	-0.243824	0.78	0.59-1.05	0.102	0.59	1.05
EPHX2	0.330322	1.39	0.99-1.95	0.055	0.99	1.95
TMPRSS2	-0.414875	0.66	0.44-0.98	0.041	0.44	0.98
KIF15	-0.417485	0.66	0.41-1.05	0.079	0.41	1.05
MMP28	0.219264	1.25	0.96-1.62	0.103	0.96	1.62
